# Supplementary material for: Preliminary Assessment of the Effect of a Flipped Classroom Combined with Mind Mapping on Learning Outcomes in Ultrasound Use in Animal Husbandry Education: A Comparison with Traditional Lecture-Based Learning Among Third-Year BS Students in China
Source: Animals (Basel). 2026 Jul 9;16(14):2129. doi: 10.3390/ani16142129 (PMC13404594; doi:10.3390/ani16142129)
Supplement: Supplementary file 1 [file animals-16-02129-s001.zip]

Archive with 1 entries (1 files):
- animals-4375773-supplementary.pdf
